# Supplementary material for: Malaria Temporal Variation and Modelling Using Time-Series in Sussundenga District, Mozambique
Source: Int J Environ Res Public Health. 2021 May 26;18(11):5692. doi: 10.3390/ijerph18115692 (PMC8198511; doi:10.3390/ijerph18115692)
Supplement: Supplementary file 1 [file ijerph-18-05692-s001.zip]

Archive with 1 entries (1 files):
- ijerph-1162463-supplementary.pdf
